# Supplementary material for: Counting and Correcting Thermodynamically Infeasible Flux Cycles in Genome-Scale Metabolic Networks
Source: Metabolites. 2013 Oct 14;3(4):946–66. doi: 10.3390/metabo3040946 (PMC3937828; doi:10.3390/metabo3040946)
Supplement: Supplementary File 1 — Supplementary (ZIP, 361 KB) [file metabolites-03-00946-s002.zip]

Archive with 5 entries (4 files):
- metabolites-03-00946-supplementary/metabolites-03-00946-S1.dat
- metabolites-03-00946-supplementary/metabolites-03-00946-S2.zip
- metabolites-03-00946-supplementary/metabolites-03-00946-S3.pdf
- metabolites-03-00946-supplementary/metabolites-03-00946-S4.zip
- metabolites-03-00946-supplementary/
