# Supplementary material for: Counting and Correcting Thermodynamically Infeasible Flux Cycles in Genome-Scale Metabolic Networks
Source: Metabolites. 2013 Oct 14;3(4):946–66. doi: 10.3390/metabo3040946 (PMC3937828; doi:10.3390/metabo3040946)
Supplement: Supplementary File 1 — Supplementary (ZIP, 361 KB) [file metabolites-03-00946-s002.zip › metabolites-03-00946-supplementary/metabolites-03-00946-S1.dat]

# 'LoopID'	'RxnNumber'	'RxnID'	'Flux_sign'	'Loop_vec_coeff'	'Null_vec_coeff'
1	1257	GLUt2rpp	-1	1	-1
1	1729	NAt3pp	1	1	1
1	1258	GLUt4pp	1	1	1
2	486	CTBTCAL2	1	1	1
2	472	CRNCBCT	1	1	1
2	470	CRNCAL2	-1	1	-1
3	154	ACCOAL	1	1	1
3	2078	PTA2	1	1	1
3	2014	PPAKr	1	1	1
4	514	CYStpp	1	2	2
4	511	CYSabc2pp	-1	1	-1
4	512	CYSabcpp	1	1	1
5	207	ADK1	1	1	1
5	1731	NDPK1	-1	1	-1
5	208	ADK3	-1	1	-1
6	2194	SUCOAS	-1	1	-1
6	154	ACCOAL	1	1	1
6	2023	PPCSCT	1	1	1
7	1644	METSOXR1	-1	1	-1
7	1637	METOX1s	-1	1	-1
7	2224	THIORDXi	1	1	1
8	1401	HPYRRx	1	1	1
8	2276	TRSARr	-1	1	-1
8	1400	HPYRI	-1	1	-1
9	2159	SERt4pp	1	1	1
9	2158	SERt2rpp	-1	1	-1
9	1729	NAt3pp	1	1	1
10	265	ALATA_D2	-1	1	-1
10	267	ALATA_L2	1	1	1
10	264	ALAR	-1	1	-1
11	1214	GLBRAN2	1	1	1
11	1219	GLCP	-1	1	-1
11	1220	GLCP2	1	1	1
12	2192	SUCDi	1	1	1
12	361	ASPO5	1	1	1
12	359	ASPO3	-1	1	-1
13	477	CRNabcpp	-1	1	-1
13	480	CRNt8pp	1	1	1
13	475	CRNDabcpp	1	1	1
14	1449	IPDPS	1	1	1
14	1448	IPDDI	1	1	1
14	608	DMPPS	-1	1	-1
15	476	CRNDt2rpp	1	1	1
15	480	CRNt8pp	1	1	1
15	478	CRNt2rpp	-1	1	-1
16	1729	NAt3pp	-1	1	-1
16	1291	GLYt2pp	1	1	1
16	1292	GLYt4pp	-1	1	-1
17	2224	THIORDXi	-1	1	-1
17	1645	METSOXR2	1	1	1
17	1638	METOX2s	1	1	1
18	1280	GLYCLTt4pp	1	1	1
18	1279	GLYCLTt2rpp	-1	1	-1
18	1729	NAt3pp	1	1	1
19	349	ASNS2	-1	1	-1
19	1249	GLUN	-1	1	-1
19	348	ASNS1	1	1	1
20	511	CYSabc2pp	-1	1	-1
20	514	CYStpp	1	1	1
20	1718	NADK	1	1	1
20	1723	NADPPPS	1	1	1
21	511	CYSabc2pp	-1	1	-1
21	514	CYStpp	1	1	1
21	1731	NDPK1	1	1	1
21	1798	NTP3	1	1	1
22	514	CYStpp	1	1	1
22	511	CYSabc2pp	-1	1	-1
22	639	DURIK1	1	1	1
22	1770	NTD1	1	1	1
23	514	CYStpp	1	1	1
23	511	CYSabc2pp	-1	1	-1
23	2096	PYDXK	1	1	1
23	2098	PYDXPP	1	1	1
24	511	CYSabc2pp	-1	1	-1
24	514	CYStpp	1	1	1
24	534	DAGK160	1	1	1
24	1878	PAPA160	1	1	1
25	511	CYSabc2pp	-1	1	-1
25	514	CYStpp	1	1	1
25	1287	GLYK	1	1	1
25	1161	G3PT	1	1	1
26	514	CYStpp	1	1	1
26	511	CYSabc2pp	-1	1	-1
26	1378	HEX7	1	1	1
26	1007	F6PP	1	1	1
27	514	CYStpp	1	1	1
27	511	CYSabc2pp	-1	1	-1
27	536	DAGK180	1	1	1
27	1882	PAPA180	1	1	1
28	514	CYStpp	1	1	1
28	511	CYSabc2pp	-1	1	-1
28	2013	PPA2	1	1	1
28	2025	PPK2r	1	1	1
29	514	CYStpp	1	1	1
29	511	CYSabc2pp	-1	1	-1
29	1376	HEX1	1	1	1
29	1166	G6PP	1	1	1
30	368	ASPt2_3pp	-1	1	-1
30	367	ASPt2_2pp	1	1	1
30	1682	MN2tpp	1	1	1
30	1681	MN2t3pp	1	1	1
31	511	CYSabc2pp	-1	1	-1
31	514	CYStpp	1	1	1
31	2114	RBK	1	1	1
31	2108	R5PP	1	1	1
32	511	CYSabc2pp	-1	1	-1
32	514	CYStpp	1	1	1
32	1044	FBP	1	1	1
32	1907	PFK	1	1	1
33	511	CYSabc2pp	-1	1	-1
33	514	CYStpp	1	1	1
33	532	DAGK140	1	1	1
33	1874	PAPA140	1	1	1
34	511	CYSabc2pp	-1	1	-1
34	514	CYStpp	1	1	1
34	1784	NTD5	1	1	1
34	2253	TMDK1	1	1	1
35	407	CD2tpp	1	1	1
35	511	CYSabc2pp	-1	1	-1
35	514	CYStpp	1	1	1
35	404	CD2abcpp	1	1	1
36	1320	GSPMDA	1	1	1
36	1321	GSPMDS	1	1	1
36	514	CYStpp	1	1	1
36	511	CYSabc2pp	-1	1	-1
37	511	CYSabc2pp	-1	1	-1
37	514	CYStpp	1	1	1
37	1880	PAPA161	1	1	1
37	535	DAGK161	1	1	1
38	367	ASPt2_2pp	1	1	1
38	368	ASPt2_3pp	-1	1	-1
38	2380	ZN2tpp	1	1	1
38	2379	ZN2t3pp	1	1	1
39	514	CYStpp	1	1	1
39	511	CYSabc2pp	-1	1	-1
39	494	CU2tpp	1	1	1
39	492	CU2abcpp	1	1	1
40	511	CYSabc2pp	-1	1	-1
40	514	CYStpp	1	1	1
40	2020	PPC	1	1	1
40	2022	PPCK	1	1	1
41	2375	XYLabcpp	-1	1	-1
41	1494	LEUabcpp	1	1	1
41	1495	LEUt2rpp	-1	1	-1
41	2376	XYLt2pp	1	1	1
42	511	CYSabc2pp	-1	1	-1
42	456	COBALT2tpp	1	1	1
42	514	CYStpp	1	1	1
42	453	COBALT2abcpp	1	1	1
43	2052	PROabcpp	-1	1	-1
43	2054	PROt4pp	1	1	1
43	2240	THRt4pp	-1	1	-1
43	2237	THRabcpp	1	1	1
44	1432	ILEabcpp	-1	1	-1
44	1257	GLUt2rpp	-1	1	-1
44	1433	ILEt2rpp	1	1	1
44	1256	GLUabcpp	1	1	1
45	368	ASPt2_3pp	-1	1	-1
45	367	ASPt2_2pp	1	1	1
45	2363	XANtpp	-1	1	-1
45	2361	XANt2pp	1	1	1
46	2376	XYLt2pp	1	1	1
46	2375	XYLabcpp	-1	1	-1
46	488	CTBTt2rpp	-1	1	-1
46	487	CTBTabcpp	1	1	1
47	1219	GLCP	1	1	1
47	2026	PPKr	-1	1	-1
47	1225	GLCS1	1	1	1
47	1238	GLGC	1	1	1
48	269	ALAabcpp	-1	1	-1
48	270	ALAt2pp	1	1	1
48	369	ASPt2pp	-1	1	-1
48	366	ASPabcpp	1	1	1
49	366	ASPabcpp	1	1	1
49	368	ASPt2_3pp	-1	2	-2
49	377	ATPS4rpp	1	1	1
49	367	ASPt2_2pp	1	1	1
50	352	ASNt2rpp	1	2	2
50	351	ASNabcpp	-1	2	-2
50	1234	GLCt2pp	-1	2	-2
50	1232	GLCabcpp	1	2	2
51	514	CYStpp	1	1	1
51	511	CYSabc2pp	-1	1	-1
51	537	DAGK181	1	1	1
51	1884	PAPA181	1	1	1
52	269	ALAabcpp	-1	1	-1
52	1433	ILEt2rpp	-1	1	-1
52	1432	ILEabcpp	1	1	1
52	270	ALAt2pp	1	1	1
53	1960	PIt2rpp	-1	1	-1
53	1386	HISabcpp	-1	1	-1
53	1387	HISt2rpp	1	1	1
53	1962	PIuabcpp	1	1	1
54	368	ASPt2_3pp	-1	1	-1
54	367	ASPt2_2pp	1	1	1
54	456	COBALT2tpp	1	1	1
54	454	COBALT2t3pp	1	1	1
55	198	ACt2rpp	-1	1	-1
55	271	ALAt4pp	-1	1	-1
55	270	ALAt2pp	1	1	1
55	199	ACt4pp	1	1	1
56	2053	PROt2rpp	1	1	1
56	2052	PROabcpp	-1	1	-1
56	2355	VALabcpp	1	1	1
56	2356	VALt2rpp	-1	1	-1
57	514	CYStpp	1	1	1
57	511	CYSabc2pp	-1	1	-1
57	2012	PPA	1	1	1
57	2026	PPKr	1	1	1
58	1433	ILEt2rpp	1	1	1
58	1432	ILEabcpp	-1	1	-1
58	1564	LYSt2pp	-1	1	-1
58	1563	LYSabcpp	1	1	1
59	1282	GLYCTO2	-1	1	-1
59	1114	FRD2	1	1	1
59	2192	SUCDi	1	1	1
59	1283	GLYCTO3	1	1	1
60	1234	GLCt2pp	-1	1	-1
60	1232	GLCabcpp	1	1	1
60	1387	HISt2rpp	1	1	1
60	1386	HISabcpp	-1	1	-1
61	1387	HISt2rpp	1	1	1
61	1386	HISabcpp	-1	1	-1
61	1563	LYSabcpp	1	1	1
61	1564	LYSt2pp	-1	1	-1
62	1284	GLYCTO4	1	1	1
62	1282	GLYCTO2	-1	1	-1
62	2192	SUCDi	1	1	1
62	1115	FRD3	1	1	1
63	2052	PROabcpp	-1	1	-1
63	2053	PROt2rpp	1	1	1
63	488	CTBTt2rpp	-1	1	-1
63	487	CTBTabcpp	1	1	1
64	1729	NAt3pp	-1	5	-5
64	2240	THRt4pp	-1	1	-1
64	1727	NAt3_1p5pp	1	2	2
64	2238	THRt2pp	-1	1	-1
65	2108	R5PP	-1	1	-1
65	2027	PPM	-1	1	-1
65	2091	PUNP5	-1	1	-1
65	1442	INSH	1	1	1
66	2380	ZN2tpp	-1	1	-1
66	514	CYStpp	1	1	1
66	511	CYSabc2pp	-1	1	-1
66	2381	ZNabcpp	1	1	1
67	2108	R5PP	-1	1	-1
67	2027	PPM	-1	1	-1
67	2100	PYNP2r	-1	1	-1
67	2347	URIH	1	1	1
68	1792	NTD9	1	1	1
68	64	2MAHMP	-1	1	-1
68	2007	PMPK	-1	1	-1
68	1317	GSNK	1	1	1
69	1729	NAt3pp	1	4	4
69	1727	NAt3_1p5pp	-1	2	-2
69	1651	MG2tpp	1	1	1
69	1649	MG2t3_2pp	-1	1	-1
70	368	ASPt2_3pp	-1	2	-2
70	367	ASPt2_2pp	1	2	2
70	1113	FORtppi	1	2	2
70	1111	FORt2pp	1	2	2
71	2108	R5PP	-1	1	-1
71	2027	PPM	-1	1	-1
71	213	ADNUC	1	1	1
71	2087	PUNP1	-1	1	-1
72	349	ASNS2	1	1	1
72	134	AACPS9	-1	1	-1
72	1016	FA80ACPHi	-1	1	-1
72	346	ASNN	1	1	1
73	514	CYStpp	-1	1	-1
73	1443	INSK	1	1	1
73	1773	NTD11	1	1	1
73	512	CYSabcpp	-1	1	-1
74	1729	NAt3pp	-1	2	-2
74	367	ASPt2_2pp	-1	1	-1
74	369	ASPt2pp	1	1	1
74	1727	NAt3_1p5pp	1	1	1
75	1386	HISabcpp	-1	1	-1
75	1387	HISt2rpp	1	1	1
75	377	ATPS4rpp	-1	1	-1
75	2190	SUCCt3pp	1	1	1
75	2188	SUCCt2_2pp	1	1	1
76	514	CYStpp	1	1	1
76	511	CYSabc2pp	-1	1	-1
76	1239	GLNS	1	1	1
76	1253	GLUSy	1	1	1
76	1248	GLUDy	1	1	1
77	2037	PPS	1	1	1
77	207	ADK1	1	1	1
77	511	CYSabc2pp	-1	1	-1
77	514	CYStpp	1	1	1
77	2099	PYK	1	1	1
78	514	CYStpp	1	1	1
78	511	CYSabc2pp	-1	1	-1
78	2190	SUCCt3pp	1	1	1
78	2189	SUCCt2_3pp	1	1	1
78	377	ATPS4rpp	-1	1	-1
79	2012	PPA	-1	1	-1
79	2026	PPKr	-1	2	-2
79	207	ADK1	1	1	1
79	134	AACPS9	1	1	1
79	1016	FA80ACPHi	1	1	1
80	2012	PPA	-1	1	-1
80	2026	PPKr	-1	2	-2
80	1737	NDPK7	1	1	1
80	1805	NTPP3	1	1	1
80	525	CYTK2	1	1	1
81	2012	PPA	-1	1	-1
81	1738	NDPK8	1	1	1
81	528	DADK	1	1	1
81	2026	PPKr	-1	2	-2
81	1807	NTPP5	1	1	1
82	1729	NAt3pp	1	4	4
82	1727	NAt3_1p5pp	-1	2	-2
82	2222	THD2pp	1	1	1
82	1424	IDOND2	1	1	1
82	1423	IDOND	-1	1	-1
83	514	CYStpp	-1	1	-1
83	1731	NDPK1	1	1	1
83	1782	NTD4	1	1	1
83	512	CYSabcpp	-1	1	-1
83	520	CYTDK2	1	1	1
84	2340	URAt2rpp	1	1	1
84	2339	URAt2pp	-1	1	-1
84	1257	GLUt2rpp	-1	1	-1
84	142	ABUTt2pp	1	1	1
84	1245	GLUABUTt7pp	1	1	1
85	2339	URAt2pp	1	1	1
85	2340	URAt2rpp	-1	1	-1
85	1461	KAS15	1	1	1
85	1460	KAS14	-1	1	-1
85	186	ACOATA	-1	1	-1
86	2053	PROt2rpp	1	1	1
86	2054	PROt4pp	-1	1	-1
86	1729	NAt3pp	-1	1	-1
86	2339	URAt2pp	1	2	2
86	2340	URAt2rpp	-1	2	-2
87	367	ASPt2_2pp	1	1	1
87	368	ASPt2_3pp	-1	1	-1
87	269	ALAabcpp	-1	1	-1
87	270	ALAt2pp	1	1	1
87	2007	PMPK	1	1	1
87	64	2MAHMP	1	1	1
88	198	ACt2rpp	-1	1	-1
88	199	ACt4pp	1	1	1
88	2240	THRt4pp	-1	1	-1
88	2238	THRt2pp	-1	1	-1
88	1630	MELIBt2pp	1	1	1
88	1631	MELIBt3ipp	1	1	1
89	1386	HISabcpp	-1	1	-1
89	1387	HISt2rpp	1	1	1
89	514	CYStpp	1	1	1
89	368	ASPt2_3pp	-1	1	-1
89	512	CYSabcpp	1	1	1
89	367	ASPt2_2pp	1	1	1
90	514	CYStpp	-1	1	-1
90	2026	PPKr	-1	1	-1
90	207	ADK1	1	1	1
90	1015	FA161ACPHi	1	1	1
90	512	CYSabcpp	-1	1	-1
90	129	AACPS4	1	1	1
91	511	CYSabc2pp	-1	1	-1
91	514	CYStpp	1	1	1
91	1232	GLCabcpp	1	1	1
91	1234	GLCt2pp	-1	1	-1
91	1729	NAt3pp	-1	2	-2
91	1727	NAt3_1p5pp	1	1	1
92	2007	PMPK	-1	1	-1
92	64	2MAHMP	-1	1	-1
92	207	ADK1	1	1	1
92	2026	PPKr	-1	1	-1
92	132	AACPS7	1	1	1
92	1011	FA120ACPHi	1	1	1
93	514	CYStpp	-1	1	-1
93	512	CYSabcpp	-1	1	-1
93	1733	NDPK3	1	1	1
93	524	CYTK1	1	1	1
93	2026	PPKr	-1	1	-1
93	1806	NTPP4	1	1	1
94	514	CYStpp	-1	1	-1
94	512	CYSabcpp	-1	1	-1
94	1376	HEX1	1	1	1
94	1924	PGMT	-1	1	-1
94	1673	MLTP1	-1	1	-1
94	1666	MLTG3	1	1	1
95	64	2MAHMP	-1	1	-1
95	2007	PMPK	-1	1	-1
95	1044	FBP	1	1	1
95	1116	FRUK	1	1	1
95	1124	FRUpts2pp	-1	1	-1
95	1125	FRUptspp	1	1	1
96	1798	NTP3	-1	1	-1
96	2026	PPKr	-1	1	-1
96	1317	GSNK	1	1	1
96	1813	NTPTP2	1	1	1
96	1213	GK1	1	1	1
96	2025	PPK2r	-1	1	-1
97	2188	SUCCt2_2pp	-1	2	-2
97	2190	SUCCt3pp	-1	1	-1
97	2193	SUCFUMtpp	-1	1	-1
97	1132	FUMt2_3pp	1	1	1
97	368	ASPt2_3pp	1	1	1
97	369	ASPt2pp	-1	1	-1
98	1423	IDOND	1	1	1
98	1424	IDOND2	-1	1	-1
98	2230	THRA2i	1	1	1
98	1263	GLYAT	1	1	1
98	148	ACALD	1	1	1
98	373	ATHRDHr	-1	1	-1
99	215	ADNt2rpp	1	1	1
99	351	ASNabcpp	1	1	1
99	2355	VALabcpp	-1	1	-1
99	2356	VALt2rpp	1	1	1
99	214	ADNt2pp	-1	1	-1
99	352	ASNt2rpp	-1	1	-1
100	1249	GLUN	-1	1	-1
100	368	ASPt2_3pp	-1	1	-1
100	1239	GLNS	-1	1	-1
100	367	ASPt2_2pp	1	1	1
100	328	ARBabcpp	1	1	1
100	330	ARBt3ipp	1	1	1
101	511	CYSabc2pp	-1	1	-1
101	512	CYSabcpp	-1	1	-1
101	207	ADK1	1	2	2
101	2026	PPKr	-1	2	-2
101	126	AACPS1	1	2	2
101	1012	FA140ACPHi	1	2	2
102	340	ARGt3pp	-1	1	-1
102	1386	HISabcpp	-1	1	-1
102	339	ARGabcpp	-1	1	-1
102	1746	NI2uabcpp	1	1	1
102	1387	HISt2rpp	1	1	1
102	1742	NI2abcpp	1	1	1
103	212	ADNK1	1	1	1
103	1788	NTD7	1	1	1
103	1733	NDPK3	-1	2	-2
103	1800	NTP5	-1	2	-2
103	514	CYStpp	-1	1	-1
103	511	CYSabc2pp	1	1	1
104	511	CYSabc2pp	-1	1	-1
104	514	CYStpp	1	1	1
104	1852	ORNabcpp	1	1	1
104	368	ASPt2_3pp	-1	1	-1
104	367	ASPt2_2pp	1	1	1
104	335	ARGORNt7pp	1	1	1
104	340	ARGt3pp	1	1	1
105	511	CYSabc2pp	-1	1	-1
105	514	CYStpp	1	1	1
105	153	ACCOAC	1	1	1
105	186	ACOATA	-1	1	-1
105	1608	MCOATA	1	1	1
105	1362	HCO3E	1	1	1
105	1575	MACPD	1	1	1
106	477	CRNabcpp	-1	1	-1
106	1652	MG2uabcpp	1	1	1
106	478	CRNt2rpp	1	1	1
106	377	ATPS4rpp	-1	1	-1
106	1649	MG2t3_2pp	-1	1	-1
106	2356	VALt2rpp	1	1	1
106	2355	VALabcpp	-1	1	-1
107	2026	PPKr	-1	3	-3
107	2012	PPA	-1	2	-2
107	533	DAGK141	1	1	1
107	1876	PAPA141	1	1	1
107	2330	UMPK	1	1	1
107	1732	NDPK2	1	1	1
107	1810	NTPP8	1	1	1
108	351	ASNabcpp	-1	2	-2
108	352	ASNt2rpp	1	2	2
108	377	ATPS4rpp	-1	1	-1
108	1729	NAt3pp	-1	2	-2
108	1727	NAt3_1p5pp	1	1	1
108	1058	FE2t3pp	1	1	1
108	1056	FE2abcpp	1	1	1
109	352	ASNt2rpp	1	1	1
109	377	ATPS4rpp	-1	1	-1
109	351	ASNabcpp	-1	1	-1
109	1339	GUAtpp	-1	1	-1
109	1337	GUAt2pp	1	1	1
109	1729	NAt3pp	-1	4	-4
109	1727	NAt3_1p5pp	1	2	2
110	134	AACPS9	-1	1	-1
110	1016	FA80ACPHi	-1	1	-1
110	195	ACS	1	1	1
110	1263	GLYAT	1	1	1
110	373	ATHRDHr	-1	1	-1
110	2230	THRA2i	1	1	1
110	277	ALDD2y	1	1	1
111	369	ASPt2pp	-1	1	-1
111	377	ATPS4rpp	-1	1	-1
111	368	ASPt2_3pp	1	1	1
111	1745	NI2tpp	1	1	1
111	2355	VALabcpp	-1	2	-2
111	2356	VALt2rpp	1	2	2
111	1742	NI2abcpp	1	1	1
112	2356	VALt2rpp	1	1	1
112	2355	VALabcpp	-1	1	-1
112	2193	SUCFUMtpp	1	1	1
112	1132	FUMt2_3pp	-1	1	-1
112	2188	SUCCt2_2pp	1	1	1
112	2212	TDP	1	1	1
112	2257	TMPK	1	1	1
113	1725	NADTRHD	-1	1	-1
113	261	ALAALAr	-1	1	-1
113	259	ALAALAD	-1	1	-1
113	1162	G5SADs	1	1	1
113	1244	GLU5K	1	1	1
113	1859	P5CD	1	1	1
113	1163	G5SD	1	1	1
114	2106	R15BPK	1	1	1
114	2056	PRPPS	-1	1	-1
114	214	ADNt2pp	-1	1	-1
114	207	ADK1	-1	1	-1
114	215	ADNt2rpp	1	1	1
114	2107	R1PK	1	1	1
114	2027	PPM	-1	1	-1
115	1563	LYSabcpp	1	1	1
115	361	ASPO5	-1	1	-1
115	1114	FRD2	1	1	1
115	2355	VALabcpp	-1	1	-1
115	2356	VALt2rpp	1	1	1
115	1564	LYSt2pp	-1	1	-1
115	360	ASPO4	1	1	1
116	2340	URAt2rpp	-1	1	-1
116	2079	PTAr	1	1	1
116	195	ACS	1	1	1
116	2026	PPKr	-1	1	-1
116	207	ADK1	1	1	1
116	167	ACKr	-1	1	-1
116	2339	URAt2pp	1	1	1
117	368	ASPt2_3pp	-1	1	-1
117	2053	PROt2rpp	1	1	1
117	2052	PROabcpp	-1	1	-1
117	367	ASPt2_2pp	1	1	1
117	207	ADK1	1	1	1
117	2026	PPKr	-1	1	-1
117	133	AACPS8	1	1	1
117	1010	FA100ACPHi	1	1	1
118	351	ASNabcpp	-1	1	-1
118	1924	PGMT	-1	1	-1
118	1376	HEX1	1	1	1
118	1667	MLTG4	1	1	1
118	1674	MLTP2	-1	1	-1
118	352	ASNt2rpp	1	1	1
118	368	ASPt2_3pp	-1	1	-1
118	367	ASPt2_2pp	1	1	1
119	377	ATPS4rpp	-1	1	-1
119	2052	PROabcpp	-1	1	-1
119	1727	NAt3_1p5pp	1	1	1
119	271	ALAt4pp	1	1	1
119	2054	PROt4pp	1	1	1
119	269	ALAabcpp	-1	1	-1
119	340	ARGt3pp	1	1	1
119	339	ARGabcpp	1	1	1
120	368	ASPt2_3pp	-1	1	-1
120	2026	PPKr	-1	1	-1
120	643	DUTPDP	1	1	1
120	477	CRNabcpp	-1	1	-1
120	478	CRNt2rpp	1	1	1
120	367	ASPt2_2pp	1	1	1
120	1736	NDPK6	1	1	1
120	2346	URIDK2r	1	1	1
121	367	ASPt2_2pp	1	1	1
121	368	ASPt2_3pp	-1	1	-1
121	1432	ILEabcpp	-1	1	-1
121	2027	PPM	-1	1	-1
121	2093	PUNP7	-1	1	-1
121	1433	ILEt2rpp	1	1	1
121	2366	XTSNH	1	1	1
121	2114	RBK	1	1	1
122	511	CYSabc2pp	-1	1	-1
122	514	CYStpp	1	1	1
122	2091	PUNP5	-1	1	-1
122	1443	INSK	1	1	1
122	2093	PUNP7	1	1	1
122	1407	HXAND	-1	1	-1
122	1436	IMPD	1	1	1
122	1771	NTD10	1	1	1
123	198	ACt2rpp	-1	4	-4
123	1727	NAt3_1p5pp	-1	3	-3
123	199	ACt4pp	1	4	4
123	1729	NAt3pp	1	10	10
123	1489	LCTStpp	1	1	1
123	407	CD2tpp	1	1	1
123	405	CD2t3pp	1	1	1
123	1487	LCTSt3ipp	1	1	1
124	2376	XYLt2pp	1	1	1
124	2375	XYLabcpp	-1	1	-1
124	1725	NADTRHD	1	1	1
124	2190	SUCCt3pp	-1	1	-1
124	2188	SUCCt2_2pp	-1	1	-1
124	2222	THD2pp	1	1	1
124	261	ALAALAr	1	1	1
124	259	ALAALAD	1	1	1
125	2238	THRt2pp	-1	1	-1
125	2237	THRabcpp	-1	1	-1
125	2340	URAt2rpp	-1	1	-1
125	269	ALAabcpp	-1	1	-1
125	270	ALAt2pp	1	1	1
125	2339	URAt2pp	1	1	1
125	1872	PAPA120	1	2	2
125	531	DAGK120	1	2	2
126	1727	NAt3_1p5pp	-1	4	-4
126	1111	FORt2pp	1	1	1
126	1729	NAt3pp	1	8	8
126	1476	Kt3pp	1	1	1
126	2363	XANtpp	-1	1	-1
126	2361	XANt2pp	1	1	1
126	1113	FORtppi	1	1	1
126	1475	Kt2pp	1	1	1
127	269	ALAabcpp	-1	1	-1
127	1727	NAt3_1p5pp	-1	1	-1
127	1729	NAt3pp	1	2	2
127	2026	PPKr	-1	1	-1
127	207	ADK1	1	1	1
127	128	AACPS3	1	1	1
127	270	ALAt2pp	1	1	1
127	1014	FA160ACPHi	1	1	1
128	1727	NAt3_1p5pp	-1	8	-8
128	1729	NAt3pp	1	16	16
128	2222	THD2pp	1	2	2
128	1060	FE2tpp	1	3	3
128	1058	FE2t3pp	1	3	3
128	1725	NADTRHD	1	2	2
128	407	CD2tpp	1	1	1
128	405	CD2t3pp	1	1	1
129	1729	NAt3pp	1	2	2
129	1727	NAt3_1p5pp	-1	2	-2
129	1337	GUAt2pp	1	1	1
129	391	CA2t3pp	1	2	2
129	395	CAt6pp	-1	2	-2
129	407	CD2tpp	1	1	1
129	1339	GUAtpp	-1	1	-1
129	405	CD2t3pp	1	1	1
130	2188	SUCCt2_2pp	-1	1	-1
130	2053	PROt2rpp	1	1	1
130	2052	PROabcpp	-1	1	-1
130	377	ATPS4rpp	-1	1	-1
130	1402	HPYRRy	1	1	1
130	1401	HPYRRx	-1	1	-1
130	2222	THD2pp	1	1	1
130	2189	SUCCt2_3pp	1	1	1
131	269	ALAabcpp	-1	4	-4
131	270	ALAt2pp	1	4	4
131	377	ATPS4rpp	-1	2	-2
131	2189	SUCCt2_3pp	1	1	1
131	2190	SUCCt3pp	1	1	1
131	1731	NDPK1	1	2	2
131	2026	PPKr	-1	2	-2
131	1213	GK1	1	2	2
131	1804	NTPP2	1	2	2
132	368	ASPt2_3pp	-1	1	-1
132	367	ASPt2_2pp	1	1	1
132	2356	VALt2rpp	1	1	1
132	2355	VALabcpp	-1	1	-1
132	524	CYTK1	1	1	1
132	2026	PPKr	-1	1	-1
132	1733	NDPK3	1	1	1
132	547	DASYN140	1	1	1
132	409	CDAPPA140	1	1	1
133	511	CYSabc2pp	-1	3	-3
133	514	CYStpp	1	3	3
133	1199	GART	1	1	1
133	1190	GALabcpp	1	1	1
133	1191	GALt2pp	-1	1	-1
133	1198	GARFT	-1	1	-1
133	1127	FTHFD	1	1	1
133	1474	Kabcpp	1	1	1
133	1476	Kt3pp	1	1	1
134	2189	SUCCt2_3pp	1	1	1
134	2375	XYLabcpp	-1	2	-2
134	2026	PPKr	-1	2	-2
134	2188	SUCCt2_2pp	-1	2	-2
134	207	ADK1	1	2	2
134	2376	XYLt2pp	1	2	2
134	1747	NMNAT	1	2	2
134	2190	SUCCt3pp	-1	1	-1
134	1711	NADDP	1	2	2
135	377	ATPS4rpp	-1	1	-1
135	2375	XYLabcpp	-1	2	-2
135	2376	XYLt2pp	1	2	2
135	2188	SUCCt2_2pp	-1	2	-2
135	2193	SUCFUMtpp	-1	2	-2
135	1132	FUMt2_3pp	1	2	2
135	1213	GK1	1	1	1
135	1595	MAN1PT2	1	1	1
135	1205	GDPMNP	1	1	1
136	377	ATPS4rpp	-1	1	-1
136	2052	PROabcpp	-1	2	-2
136	269	ALAabcpp	-1	1	-1
136	270	ALAt2pp	1	1	1
136	2188	SUCCt2_2pp	-1	1	-1
136	2053	PROt2rpp	1	2	2
136	2189	SUCCt2_3pp	1	1	1
136	1733	NDPK3	1	2	2
136	1800	NTP5	1	2	2
137	414	CDAPPA181	-1	2	-2
137	2026	PPKr	1	1	1
137	1733	NDPK3	-1	1	-1
137	551	DASYN180	1	1	1
137	552	DASYN181	-1	2	-2
137	407	CD2tpp	1	1	1
137	404	CD2abcpp	1	1	1
137	524	CYTK1	-1	1	-1
137	413	CDAPPA180	1	1	1
138	2052	PROabcpp	-1	2	-2
138	377	ATPS4rpp	-1	1	-1
138	2026	PPKr	-1	1	-1
138	2053	PROt2rpp	1	2	2
138	1809	NTPP7	1	1	1
138	1734	NDPK4	1	1	1
138	1729	NAt3pp	-1	4	-4
138	1727	NAt3_1p5pp	1	2	2
138	636	DTMPK	1	1	1
139	261	ALAALAr	-1	1	-1
139	207	ADK1	1	1	1
139	1725	NADTRHD	-1	1	-1
139	259	ALAALAD	-1	1	-1
139	2026	PPKr	-1	1	-1
139	1249	GLUN	-1	1	-1
139	1299	GMPS2	1	1	1
139	1436	IMPD	1	1	1
139	1298	GMPR	1	1	1
140	1729	NAt3pp	1	2	2
140	1727	NAt3_1p5pp	-1	1	-1
140	1249	GLUN	-1	1	-1
140	1377	HEX4	1	1	1
140	1683	MN6PP	1	1	1
140	1207	GF6PTA	1	1	1
140	1164	G6PDA	1	1	1
140	2052	PROabcpp	-1	1	-1
140	2053	PROt2rpp	1	1	1
141	2339	URAt2pp	1	1	1
141	395	CAt6pp	-1	1	-1
141	199	ACt4pp	1	2	2
141	2340	URAt2rpp	-1	1	-1
141	214	ADNt2pp	1	2	2
141	198	ACt2rpp	-1	2	-2
141	391	CA2t3pp	1	1	1
141	215	ADNt2rpp	-1	2	-2
141	1729	NAt3pp	1	1	1
142	1962	PIuabcpp	1	1	1
142	1729	NAt3pp	1	7	7
142	377	ATPS4rpp	1	1	1
142	1727	NAt3_1p5pp	-1	3	-3
142	198	ACt2rpp	-1	1	-1
142	199	ACt4pp	1	1	1
142	2340	URAt2rpp	-1	2	-2
142	1960	PIt2rpp	-1	1	-1
142	2339	URAt2pp	1	2	2
143	2375	XYLabcpp	-1	4	-4
143	2189	SUCCt2_3pp	1	1	1
143	377	ATPS4rpp	-1	2	-2
143	1733	NDPK3	1	2	2
143	2190	SUCCt3pp	1	1	1
143	2376	XYLt2pp	1	4	4
143	524	CYTK1	1	2	2
143	2026	PPKr	-1	2	-2
143	414	CDAPPA181	1	2	2
143	552	DASYN181	1	2	2
144	1239	GLNS	1	1	1
144	1250	GLUNpp	1	1	1
144	1258	GLUt4pp	1	1	1
144	2240	THRt4pp	-1	1	-1
144	1740	NH4tpp	1	1	1
144	1241	GLNabcpp	-1	1	-1
144	1345	H2Otpp	-1	1	-1
144	2238	THRt2pp	-1	1	-1
144	367	ASPt2_2pp	1	1	1
144	369	ASPt2pp	-1	1	-1
145	1376	HEX1	-1	2	-2
145	1232	GLCabcpp	1	2	2
145	207	ADK1	1	1	1
145	2037	PPS	1	1	1
145	1234	GLCt2pp	-1	3	-3
145	1727	NAt3_1p5pp	1	1	1
145	1233	GLCptspp	1	1	1
145	2054	PROt4pp	1	2	2
145	2052	PROabcpp	-1	2	-2
145	1166	G6PP	-1	1	-1
146	352	ASNt2rpp	1	1	1
146	351	ASNabcpp	-1	1	-1
146	2375	XYLabcpp	-1	1	-1
146	2376	XYLt2pp	1	1	1
146	1731	NDPK1	1	1	1
146	377	ATPS4rpp	-1	1	-1
146	1778	NTD2	1	1	1
146	369	ASPt2pp	-1	1	-1
146	368	ASPt2_3pp	1	1	1
146	2348	URIK2	1	1	1
147	2188	SUCCt2_2pp	-1	1	-1
147	2190	SUCCt3pp	-1	1	-1
147	2026	PPKr	-1	1	-1
147	207	ADK1	1	1	1
147	1345	H2Otpp	-1	1	-1
147	1740	NH4tpp	1	1	1
147	347	ASNNpp	1	1	1
147	368	ASPt2_3pp	1	1	1
147	349	ASNS2	1	1	1
147	351	ASNabcpp	-1	1	-1
148	377	ATPS4rpp	-1	1	-1
148	2188	SUCCt2_2pp	-1	2	-2
148	352	ASNt2rpp	1	2	2
148	351	ASNabcpp	-1	2	-2
148	2026	PPKr	-1	1	-1
148	2189	SUCCt2_3pp	1	2	2
148	524	CYTK1	1	1	1
148	411	CDAPPA160	1	1	1
148	1733	NDPK3	1	1	1
148	549	DASYN160	1	1	1
149	1631	MELIBt3ipp	-1	3	-3
149	1630	MELIBt2pp	-1	3	-3
149	329	ARBt2rpp	1	1	1
149	1113	FORtppi	1	1	1
149	1111	FORt2pp	1	1	1
149	456	COBALT2tpp	1	1	1
149	1651	MG2tpp	1	1	1
149	1649	MG2t3_2pp	-1	1	-1
149	454	COBALT2t3pp	1	1	1
149	330	ARBt3ipp	1	1	1
150	2188	SUCCt2_2pp	-1	2	-2
150	207	ADK1	1	1	1
150	2189	SUCCt2_3pp	1	1	1
150	488	CTBTt2rpp	1	1	1
150	2190	SUCCt3pp	-1	1	-1
150	209	ADK4	-1	1	-1
150	1795	NTP10	1	1	1
150	487	CTBTabcpp	-1	1	-1
150	1729	NAt3pp	-1	2	-2
150	1727	NAt3_1p5pp	1	1	1
151	2222	THD2pp	-1	1	-1
151	1362	HCO3E	1	1	1
151	2052	PROabcpp	-1	1	-1
151	2053	PROt2rpp	1	1	1
151	1239	GLNS	1	1	1
151	402	CBMKr	-1	1	-1
151	1725	NADTRHD	-1	1	-1
151	403	CBPS	1	1	1
151	352	ASNt2rpp	1	1	1
151	351	ASNabcpp	-1	1	-1
152	215	ADNt2rpp	1	1	1
152	214	ADNt2pp	-1	1	-1
152	352	ASNt2rpp	1	1	1
152	351	ASNabcpp	-1	1	-1
152	2097	PYDXNK	1	1	1
152	1894	PDXPP	1	1	1
152	1729	NAt3pp	1	4	4
152	199	ACt4pp	1	2	2
152	198	ACt2rpp	-1	2	-2
152	1727	NAt3_1p5pp	-1	1	-1
153	167	ACKr	-1	1	-1
153	148	ACALD	1	1	1
153	2026	PPKr	-1	1	-1
153	276	ALDD2x	-1	1	-1
153	2107	R1PK	1	1	1
153	2106	R15BPK	1	1	1
153	222	ADPT	1	1	1
153	2079	PTAr	1	1	1
153	1788	NTD7	1	1	1
153	2087	PUNP1	1	1	1
154	1190	GALabcpp	1	1	1
154	261	ALAALAr	1	1	1
154	1191	GALt2pp	-1	1	-1
154	259	ALAALAD	1	1	1
154	514	CYStpp	-1	2	-2
154	512	CYSabcpp	-1	2	-2
154	2355	VALabcpp	-1	1	-1
154	2356	VALt2rpp	1	1	1
154	2095	PYDAMK	1	1	1
154	1414	HYPOE	1	1	1
155	514	CYStpp	-1	3	-3
155	366	ASPabcpp	1	1	1
155	369	ASPt2pp	-1	2	-2
155	1199	GART	1	1	1
155	1198	GARFT	-1	1	-1
155	1127	FTHFD	1	1	1
155	1256	GLUabcpp	1	1	1
155	1257	GLUt2rpp	-1	1	-1
155	512	CYSabcpp	-1	3	-3
155	368	ASPt2_3pp	1	1	1
156	1258	GLUt4pp	-1	1	-1
156	1256	GLUabcpp	1	1	1
156	271	ALAt4pp	-1	1	-1
156	1960	PIt2rpp	-1	1	-1
156	1962	PIuabcpp	1	1	1
156	1377	HEX4	-1	2	-2
156	1727	NAt3_1p5pp	1	2	2
156	270	ALAt2pp	1	1	1
156	1683	MN6PP	-1	2	-2
156	1729	NAt3pp	-1	6	-6
157	1409	HXCT	-1	1	-1
157	195	ACS	-1	1	-1
157	2355	VALabcpp	-1	1	-1
157	2356	VALt2rpp	1	1	1
157	1035	FACOAL60t2pp	1	1	1
157	1379	HEXt2rpp	-1	1	-1
157	2340	URAt2rpp	1	1	1
157	366	ASPabcpp	1	1	1
157	369	ASPt2pp	-1	1	-1
157	2339	URAt2pp	-1	1	-1
158	2340	URAt2rpp	1	3	3
158	1282	GLYCTO2	1	2	2
158	359	ASPO3	-1	2	-2
158	360	ASPO4	1	2	2
158	475	CRNDabcpp	-1	1	-1
158	1283	GLYCTO3	-1	2	-2
158	476	CRNDt2rpp	1	1	1
158	1495	LEUt2rpp	-1	1	-1
158	2339	URAt2pp	-1	3	-3
158	1494	LEUabcpp	1	1	1
159	271	ALAt4pp	1	2	2
159	269	ALAabcpp	-1	2	-2
159	1727	NAt3_1p5pp	1	1	1
159	377	ATPS4rpp	-1	1	-1
159	1733	NDPK3	1	2	2
159	2026	PPKr	-1	2	-2
159	351	ASNabcpp	-1	1	-1
159	352	ASNt2rpp	1	1	1
159	408	CDAPPA120	1	2	2
159	546	DASYN120	1	2	2
159	524	CYTK1	1	2	2
160	377	ATPS4rpp	-1	1	-1
160	2026	PPKr	-1	2	-2
160	2376	XYLt2pp	1	1	1
160	2375	XYLabcpp	-1	1	-1
160	207	ADK1	1	2	2
160	2024	PPGPPDP	1	2	2
160	1203	GDPDPK	1	2	2
160	477	CRNabcpp	-1	2	-2
160	478	CRNt2rpp	1	2	2
160	2189	SUCCt2_3pp	1	1	1
160	2188	SUCCt2_2pp	-1	1	-1
161	2376	XYLt2pp	1	1	1
161	2375	XYLabcpp	-1	1	-1
161	2106	R15BPK	1	1	1
161	2026	PPKr	-1	1	-1
161	2188	SUCCt2_2pp	1	1	1
161	2193	SUCFUMtpp	1	1	1
161	1778	NTD2	1	1	1
161	2100	PYNP2r	1	1	1
161	1132	FUMt2_3pp	-1	1	-1
161	2107	R1PK	1	1	1
161	2338	UPPRT	1	1	1
162	2190	SUCCt3pp	1	2	2
162	2189	SUCCt2_3pp	1	1	1
162	377	ATPS4rpp	-1	3	-3
162	352	ASNt2rpp	1	2	2
162	351	ASNabcpp	-1	2	-2
162	2052	PROabcpp	-1	2	-2
162	2053	PROt2rpp	1	2	2
162	533	DAGK141	1	1	1
162	1876	PAPA141	1	1	1
162	2193	SUCFUMtpp	-1	1	-1
162	1132	FUMt2_3pp	1	1	1
163	2375	XYLabcpp	-1	2	-2
163	167	ACKr	1	1	1
163	2188	SUCCt2_2pp	-1	1	-1
163	377	ATPS4rpp	-1	1	-1
163	2376	XYLt2pp	1	2	2
163	1727	NAt3_1p5pp	1	1	1
163	2079	PTAr	-1	1	-1
163	276	ALDD2x	1	1	1
163	148	ACALD	-1	1	-1
163	2189	SUCCt2_3pp	1	1	1
163	1729	NAt3pp	-1	2	-2
164	1432	ILEabcpp	-1	3	-3
164	377	ATPS4rpp	-1	2	-2
164	2376	XYLt2pp	1	1	1
164	1433	ILEt2rpp	1	3	3
164	403	CBPS	1	2	2
164	2375	XYLabcpp	-1	1	-1
164	402	CBMKr	-1	2	-2
164	2189	SUCCt2_3pp	1	1	1
164	1249	GLUN	-1	2	-2
164	1362	HCO3E	1	2	2
164	2190	SUCCt3pp	1	1	1
165	1407	HXAND	-1	1	-1
165	2012	PPA	-1	1	-1
165	2026	PPKr	-1	2	-2
165	1771	NTD10	1	1	1
165	2093	PUNP7	1	1	1
165	1436	IMPD	1	1	1
165	2107	R1PK	1	1	1
165	2349	URIt2pp	1	2	2
165	2350	URIt2rpp	-1	2	-2
165	2106	R15BPK	1	1	1
165	1410	HXPRT	1	1	1
166	269	ALAabcpp	-1	2	-2
166	478	CRNt2rpp	-1	1	-1
166	1563	LYSabcpp	1	1	1
166	2240	THRt4pp	-1	2	-2
166	1729	NAt3pp	-1	1	-1
166	477	CRNabcpp	1	1	1
166	1564	LYSt2pp	-1	1	-1
166	391	CA2t3pp	1	1	1
166	2239	THRt2rpp	1	2	2
166	395	CAt6pp	-1	1	-1
166	271	ALAt4pp	1	2	2
167	1727	NAt3_1p5pp	-1	2	-2
167	142	ABUTt2pp	1	4	4
167	1245	GLUABUTt7pp	1	4	4
167	1258	GLUt4pp	-1	4	-4
167	456	COBALT2tpp	1	1	1
167	1745	NI2tpp	1	1	1
167	395	CAt6pp	-1	2	-2
167	1729	NAt3pp	-1	2	-2
167	454	COBALT2t3pp	1	1	1
167	1743	NI2t3pp	1	1	1
167	391	CA2t3pp	1	2	2
168	377	ATPS4rpp	-1	1	-1
168	2375	XYLabcpp	-1	1	-1
168	1127	FTHFD	1	1	1
168	1199	GART	1	1	1
168	2376	XYLt2pp	1	1	1
168	1565	LYSt3pp	1	1	1
168	2356	VALt2rpp	1	1	1
168	2355	VALabcpp	-1	1	-1
168	1563	LYSabcpp	1	1	1
168	269	ALAabcpp	-1	1	-1
168	270	ALAt2pp	1	1	1
168	1198	GARFT	-1	1	-1
169	2375	XYLabcpp	-1	1	-1
169	2376	XYLt2pp	1	1	1
169	2188	SUCCt2_2pp	-1	1	-1
169	2190	SUCCt3pp	-1	1	-1
169	2020	PPC	1	1	1
169	207	ADK1	1	1	1
169	2053	PROt2rpp	1	1	1
169	2052	PROabcpp	-1	1	-1
169	2037	PPS	1	1	1
169	369	ASPt2pp	-1	1	-1
169	367	ASPt2_2pp	1	1	1
169	1830	OAADC	1	1	1
170	514	CYStpp	-1	1	-1
170	270	ALAt2pp	1	2	2
170	269	ALAabcpp	-1	2	-2
170	1494	LEUabcpp	1	2	2
170	1495	LEUt2rpp	-1	2	-2
170	2026	PPKr	-1	1	-1
170	2106	R15BPK	1	1	1
170	2107	R1PK	1	1	1
170	2093	PUNP7	1	1	1
170	1771	NTD10	1	1	1
170	512	CYSabcpp	-1	1	-1
170	2365	XPPT	1	1	1
171	2189	SUCCt2_3pp	-1	1	-1
171	2190	SUCCt3pp	-1	1	-1
171	552	DASYN181	-1	2	-2
171	2355	VALabcpp	-1	4	-4
171	2356	VALt2rpp	1	4	4
171	1239	GLNS	1	2	2
171	402	CBMKr	-1	2	-2
171	1362	HCO3E	1	2	2
171	403	CBPS	1	2	2
171	548	DASYN141	1	2	2
171	414	CDAPPA181	-1	2	-2
171	410	CDAPPA141	1	2	2
172	1727	NAt3_1p5pp	1	1	1
172	269	ALAabcpp	-1	2	-2
172	271	ALAt4pp	1	2	2
172	377	ATPS4rpp	-1	1	-1
172	2106	R15BPK	1	2	2
172	2026	PPKr	-1	2	-2
172	2107	R1PK	1	2	2
172	1336	GUAPRT	1	2	2
172	1792	NTD9	1	2	2
172	2089	PUNP3	1	2	2
172	2376	XYLt2pp	1	1	1
172	2375	XYLabcpp	-1	1	-1
173	368	ASPt2_3pp	-1	2	-2
173	1733	NDPK3	1	1	1
173	2052	PROabcpp	-1	1	-1
173	2054	PROt4pp	1	1	1
173	1727	NAt3_1p5pp	1	1	1
173	524	CYTK1	1	1	1
173	367	ASPt2_2pp	1	2	2
173	270	ALAt2pp	-1	1	-1
173	271	ALAt4pp	1	1	1
173	2026	PPKr	-1	1	-1
173	550	DASYN161	1	1	1
173	412	CDAPPA161	1	1	1
174	2375	XYLabcpp	-1	1	-1
174	2376	XYLt2pp	1	1	1
174	2005	PMANM	-1	2	-2
174	514	CYStpp	1	3	3
174	511	CYSabc2pp	-1	3	-3
174	261	ALAALAr	1	1	1
174	259	ALAALAD	1	1	1
174	1595	MAN1PT2	1	2	2
174	1204	GDPMNH	1	2	2
174	1257	GLUt2rpp	-1	1	-1
174	1256	GLUabcpp	1	1	1
174	1377	HEX4	1	2	2
175	214	ADNt2pp	1	1	1
175	215	ADNt2rpp	-1	1	-1
175	478	CRNt2rpp	-1	2	-2
175	270	ALAt2pp	1	2	2
175	477	CRNabcpp	1	2	2
175	269	ALAabcpp	-1	2	-2
175	1325	GTHRDabc2pp	1	1	1
175	494	CU2tpp	1	2	2
175	407	CD2tpp	-1	4	-4
175	1326	GTHRDabcpp	1	1	1
175	492	CU2abcpp	1	2	2
175	404	CD2abcpp	-1	4	-4
176	1727	NAt3_1p5pp	1	1	1
176	1729	NAt3pp	-1	3	-3
176	271	ALAt4pp	-1	1	-1
176	261	ALAALAr	1	1	1
176	259	ALAALAD	1	1	1
176	456	COBALT2tpp	-1	3	-3
176	2339	URAt2pp	-1	3	-3
176	2012	PPA	1	1	1
176	2026	PPKr	1	1	1
176	453	COBALT2abcpp	-1	3	-3
176	269	ALAabcpp	1	1	1
176	2340	URAt2rpp	1	3	3
177	1564	LYSt2pp	1	4	4
177	366	ASPabcpp	1	1	1
177	1563	LYSabcpp	-1	4	-4
177	352	ASNt2rpp	-1	1	-1
177	351	ASNabcpp	1	1	1
177	2356	VALt2rpp	-1	2	-2
177	2376	XYLt2pp	1	2	2
177	2375	XYLabcpp	-1	2	-2
177	2355	VALabcpp	1	2	2
177	369	ASPt2pp	-1	1	-1
177	1190	GALabcpp	1	2	2
177	1191	GALt2pp	-1	2	-2
178	1432	ILEabcpp	-1	2	-2
178	1433	ILEt2rpp	1	2	2
178	377	ATPS4rpp	-1	1	-1
178	1376	HEX1	1	1	1
178	1668	MLTG5	1	1	1
178	1924	PGMT	-1	1	-1
178	1387	HISt2rpp	1	2	2
178	1386	HISabcpp	-1	2	-2
178	1362	HCO3E	1	1	1
178	1675	MLTP3	-1	1	-1
178	402	CBMKr	-1	1	-1
178	1239	GLNS	1	1	1
178	403	CBPS	1	1	1
179	1432	ILEabcpp	-1	1	-1
179	2027	PPM	-1	1	-1
179	2087	PUNP1	-1	1	-1
179	306	AMPN	1	1	1
179	2052	PROabcpp	-1	2	-2
179	2053	PROt2rpp	1	2	2
179	377	ATPS4rpp	-1	2	-2
179	1433	ILEt2rpp	1	1	1
179	212	ADNK1	1	1	1
179	1729	NAt3pp	-1	2	-2
179	1727	NAt3_1p5pp	1	1	1
179	2189	SUCCt2_3pp	1	1	1
179	2190	SUCCt3pp	1	1	1
180	377	ATPS4rpp	-1	1	-1
180	2375	XYLabcpp	-1	1	-1
180	2376	XYLt2pp	1	1	1
180	1433	ILEt2rpp	1	1	1
180	1432	ILEabcpp	-1	1	-1
180	1727	NAt3_1p5pp	1	1	1
180	2026	PPKr	-1	2	-2
180	2356	VALt2rpp	1	1	1
180	2355	VALabcpp	-1	1	-1
180	1801	NTPP1	1	2	2
180	1735	NDPK5	1	2	2
180	1729	NAt3pp	-1	2	-2
180	569	DGK1	1	2	2
181	1727	NAt3_1p5pp	-1	7	-7
181	198	ACt2rpp	-1	4	-4
181	1681	MN2t3pp	1	1	1
181	1257	GLUt2rpp	1	15	15
181	1258	GLUt4pp	-1	18	-18
181	142	ABUTt2pp	1	3	3
181	199	ACt4pp	1	4	4
181	2222	THD2pp	1	2	2
181	1687	MNt2pp	1	1	1
181	1725	NADTRHD	1	2	2
181	1060	FE2tpp	1	1	1
181	1245	GLUABUTt7pp	1	3	3
181	1058	FE2t3pp	1	1	1
182	368	ASPt2_3pp	1	3	3
182	340	ARGt3pp	-1	2	-2
182	377	ATPS4rpp	-1	1	-1
182	367	ASPt2_2pp	-1	2	-2
182	339	ARGabcpp	-1	2	-2
182	369	ASPt2pp	-1	1	-1
182	1161	G3PT	1	1	1
182	1907	PFK	1	1	1
182	1043	FBA	1	1	1
182	1006	F6PA	-1	1	-1
182	1273	GLYCDx	1	1	1
182	1149	G3PD2	-1	1	-1
182	2222	THD2pp	1	1	1
183	1631	MELIBt3ipp	-1	3	-3
183	1132	FUMt2_3pp	1	1	1
183	1630	MELIBt2pp	-1	3	-3
183	1058	FE2t3pp	1	1	1
183	369	ASPt2pp	1	1	1
183	367	ASPt2_2pp	-1	1	-1
183	329	ARBt2rpp	1	1	1
183	214	ADNt2pp	1	1	1
183	215	ADNt2rpp	-1	1	-1
183	1060	FE2tpp	1	1	1
183	2190	SUCCt3pp	1	1	1
183	2193	SUCFUMtpp	-1	1	-1
183	330	ARBt3ipp	1	1	1
184	377	ATPS4rpp	-1	2	-2
184	2052	PROabcpp	-1	3	-3
184	2053	PROt2rpp	1	3	3
184	2026	PPKr	-1	6	-6
184	207	ADK1	1	6	6
184	477	CRNabcpp	-1	3	-3
184	478	CRNt2rpp	1	3	3
184	2152	SERASr	1	3	3
184	580	DHBSH	1	3	3
184	579	DHBS	1	3	3
184	270	ALAt2pp	1	2	2
184	269	ALAabcpp	-1	2	-2
184	696	ENTCS	1	1	1
184	697	ENTERES	1	1	1
185	1249	GLUN	-1	1	-1
185	1207	GF6PTA	1	1	1
185	1164	G6PDA	1	1	1
185	1960	PIt2rpp	-1	1	-1
185	352	ASNt2rpp	-1	2	-2
185	2380	ZN2tpp	1	2	2
185	351	ASNabcpp	1	2	2
185	1962	PIuabcpp	1	1	1
185	2381	ZNabcpp	-1	1	-1
185	2378	ZN2abcpp	1	1	1
185	2053	PROt2rpp	1	4	4
185	477	CRNabcpp	1	1	1
185	478	CRNt2rpp	-1	1	-1
185	2052	PROabcpp	-1	4	-4
186	1727	NAt3_1p5pp	-1	6	-6
186	199	ACt4pp	1	3	3
186	198	ACt2rpp	-1	3	-3
186	1058	FE2t3pp	1	1	1
186	1258	GLUt4pp	-1	15	-15
186	1257	GLUt2rpp	1	12	12
186	361	ASPO5	-1	1	-1
186	2190	SUCCt3pp	1	1	1
186	2189	SUCCt2_3pp	1	1	1
186	1057	FE2t2pp	1	1	1
186	142	ABUTt2pp	1	3	3
186	1245	GLUABUTt7pp	1	3	3
186	1114	FRD2	1	1	1
186	360	ASPO4	1	1	1
187	2012	PPA	-1	2	-2
187	1232	GLCabcpp	1	4	4
187	1234	GLCt2pp	-1	4	-4
187	377	ATPS4rpp	1	1	1
187	271	ALAt4pp	1	2	2
187	2240	THRt4pp	-1	2	-2
187	2238	THRt2pp	-1	1	-1
187	269	ALAabcpp	-1	2	-2
187	2237	THRabcpp	1	1	1
187	207	ADK1	1	1	1
187	2026	PPKr	-1	3	-3
187	127	AACPS2	1	1	1
187	1013	FA141ACPHi	1	1	1
187	478	CRNt2rpp	1	1	1
187	477	CRNabcpp	-1	1	-1
188	1729	NAt3pp	1	3	3
188	270	ALAt2pp	-1	3	-3
188	391	CA2t3pp	1	1	1
188	269	ALAabcpp	-1	2	-2
188	2355	VALabcpp	1	1	1
188	1207	GF6PTA	1	1	1
188	1249	GLUN	-1	1	-1
188	395	CAt6pp	-1	1	-1
188	271	ALAt4pp	1	5	5
188	2339	URAt2pp	-1	1	-1
188	2340	URAt2rpp	1	1	1
188	1164	G6PDA	1	1	1
188	2240	THRt4pp	-1	1	-1
188	2237	THRabcpp	1	1	1
188	2356	VALt2rpp	-1	1	-1
189	195	ACS	1	1	1
189	1432	ILEabcpp	-1	2	-2
189	1433	ILEt2rpp	1	2	2
189	2188	SUCCt2_2pp	-1	2	-2
189	2190	SUCCt3pp	-1	2	-2
189	207	ADK1	1	1	1
189	2026	PPKr	-1	1	-1
189	482	CS	1	1	1
189	429	CITL	1	1	1
189	377	ATPS4rpp	1	1	1
189	2020	PPC	1	2	2
189	2022	PPCK	1	2	2
189	352	ASNt2rpp	1	1	1
189	351	ASNabcpp	-1	1	-1
189	477	CRNabcpp	1	1	1
189	478	CRNt2rpp	-1	1	-1
